# Supplementary material for: Molecular Docking and Molecular Dynamics Studies Reveal Secretory Proteins as Novel Targets of Temozolomide in Glioblastoma Multiforme
Source: Molecules. 2022 Oct 24;27(21):7198. doi: 10.3390/molecules27217198 (PMC9653723; doi:10.3390/molecules27217198)
Supplement: Supplementary file 1 [file molecules-27-07198-s001.zip]

Archive with 1 entries (1 files):
- molecules-1914169-supplementary.pdf
